# Supplementary material for: Serum microRNA profiles in children with autism
Source: Mol Autism. 2014 Jul 30;5:40. doi: 10.1186/2040-2392-5-40 (PMC4132421; doi:10.1186/2040-2392-5-40)
Supplement: Additional file 1 — miScript miRNA PCR Array Human Neurological Development and Disease (MIHS-107Z) 96 × 4 format. [file 2040-2392-5-40-S1.xlsx]

## Sheet: Sheet1
miScript miRNA PCR Array Human Neurological Development & Disease (MIHS-107Z) 96 × 4 format
Position	miRBase or NCBI Accession No.	Mature miRNA ID or Gene Symbol
A01	MIMAT0000063	hsa-let-7b-5p
A02	MIMAT0000064	hsa-let-7c
A03	MIMAT0000065	hsa-let-7d-5p
A04	MIMAT0000066	hsa-let-7e-5p
A05	MIMAT0000415	hsa-let-7i-5p
A06	MIMAT0000099	hsa-miR-101-3p
A07	MIMAT0000102	hsa-miR-105-5p
A08	MIMAT0000680	hsa-miR-106b-5p
A09	MIMAT0000104	hsa-miR-107
A10	MIMAT0000422	hsa-miR-124-3p
A11	MIMAT0000423	hsa-miR-125b-5p
A12	MIMAT0000444	hsa-miR-126-5p
B01	MIMAT0000424	hsa-miR-128
B02	MIMAT0000425	hsa-miR-130a-3p
B03	MIMAT0000426	hsa-miR-132-3p
B04	MIMAT0000770	hsa-miR-133b
B05	MIMAT0000447	hsa-miR-134
B06	MIMAT0000758	hsa-miR-135b-5p
B07	MIMAT0000430	hsa-miR-138-5p
B08	MIMAT0000250	hsa-miR-139-5p
B09	MIMAT0000431	hsa-miR-140-5p
B10	MIMAT0000449	hsa-miR-146a-5p
B11	MIMAT0002809	hsa-miR-146b-5p
B12	MIMAT0000759	hsa-miR-148b-3p
C01	MIMAT0000757	hsa-miR-151a-3p
C02	MIMAT0000438	hsa-miR-152
C03	MIMAT0000068	hsa-miR-15a-5p
C04	MIMAT0000417	hsa-miR-15b-5p
C05	MIMAT0000256	hsa-miR-181a-5p
C06	MIMAT0002821	hsa-miR-181d
C07	MIMAT0000440	hsa-miR-191-5p
C08	MIMAT0002819	hsa-miR-193b-3p
C09	MIMAT0000461	hsa-miR-195-5p
C10	MIMAT0000074	hsa-miR-19b-3p
C11	MIMAT0000264	hsa-miR-203a
C12	MIMAT0000075	hsa-miR-20a-5p
D01	MIMAT0000269	hsa-miR-212-3p
D02	MIMAT0000077	hsa-miR-22-3p
D03	MIMAT0000080	hsa-miR-24-3p
D04	MIMAT0000083	hsa-miR-26b-5p
D05	MIMAT0000084	hsa-miR-27a-3p
D06	MIMAT0000085	hsa-miR-28-5p
D07	MIMAT0004901	hsa-miR-298
D08	MIMAT0000086	hsa-miR-29a-3p
D09	MIMAT0000100	hsa-miR-29b-3p
D10	MIMAT0000681	hsa-miR-29c-3p
D11	MIMAT0000683	hsa-miR-302a-5p
D12	MIMAT0000714	hsa-miR-302b-5p
E01	MIMAT0000245	hsa-miR-30d-5p
E02	MIMAT0000510	hsa-miR-320a
E03	MIMAT0000752	hsa-miR-328
E04	MIMAT0000754	hsa-miR-337-3p
E05	MIMAT0000763	hsa-miR-338-3p
E06	MIMAT0000764	hsa-miR-339-5p
E07	MIMAT0000753	hsa-miR-342-3p
E08	MIMAT0000773	hsa-miR-346
E09	MIMAT0000255	hsa-miR-34a-5p
E10	MIMAT0002172	hsa-miR-376b-3p
E11	MIMAT0000736	hsa-miR-381-3p
E12	MIMAT0001639	hsa-miR-409-3p
F01	MIMAT0001625	hsa-miR-431-5p
F02	MIMAT0002814	hsa-miR-432-5p
F03	MIMAT0001627	hsa-miR-433
F04	MIMAT0003150	hsa-miR-455-5p
F05	MIMAT0002174	hsa-miR-484
F06	MIMAT0002176	hsa-miR-485-3p
F07	MIMAT0002175	hsa-miR-485-5p
F08	MIMAT0002178	hsa-miR-487a
F09	MIMAT0004763	hsa-miR-488-3p
F10	MIMAT0002805	hsa-miR-489
F11	MIMAT0002870	hsa-miR-499a-5p
F12	MIMAT0002881	hsa-miR-509-3p
G01	MIMAT0002808	hsa-miR-511
G02	MIMAT0002823	hsa-miR-512-3p
G03	MIMAT0002844	hsa-miR-518b
G04	MIMAT0003163	hsa-miR-539-5p
G05	MIMAT0003322	hsa-miR-652-3p
G06	MIMAT0000252	hsa-miR-7-5p
G07	MIMAT0000441	hsa-miR-9-5p
G08	MIMAT0000442	hsa-miR-9-3p
G09	MIMAT0000092	hsa-miR-92a-3p
G10	MIMAT0000093	hsa-miR-93-5p
G11	MIMAT0000094	hsa-miR-95
G12	MIMAT0000096	hsa-miR-98-5p
H01	MIMAT0000010	cel-miR-39-3p
H02	MIMAT0000010	cel-miR-39-3p
H03		SNORD61
H04		SNORD68
H05		SNORD72
H06		SNORD95
H07		SNORD96A
H08		RNU6-2
H09	SA_miRNA_005	miRTC
H10	SA_miRNA_005	miRTC
H11	SA_00104	PPC
H12	SA_00104	PPC
Color code
	primer assays for internal normalization
	primer assays for PCR normalization
	primer assays for miRNA reverse transcription perfomance
	primer assays for positive PCR perfomance
