# Supplementary material for: Serum microRNA profiles in children with autism
Source: Mol Autism. 2014 Jul 30;5:40. doi: 10.1186/2040-2392-5-40 (PMC4132421; doi:10.1186/2040-2392-5-40)
Supplement: Additional file 2 — 384-Well Custom miScript miRNA PCR Array (CMIHS02055E) Template - 48 × 8 format. [file 2040-2392-5-40-S2.xlsx]

## Sheet: Sheet1
384-Well Custom miScript miRNA PCR Array (CMIHS02055E) Template - 48 × 8 format
	Mature miRNA ID	miRBase Accession No.
1	hsa-let-7g-5p	MIMAT0000414
2	hsa-miR-10a-5p	MIMAT0000253
3	hsa-miR-103a-3p	MIMAT0000101
4	hsa-miR-205-5p	MIMAT0000266
5	hsa-miR136-5p	MIMAT0000448
6	hsa-miR-137	MIMAT0000429
7	hsa-miR-16-5p	MIMAT0000069
8	hsa-miR-17-5p	MIMAT0000070
9	hsa-miR-181b-5p	MIMAT0000257
10	hsa-miR-187-3p	MIMAT0000262
11	hsa-miR-188-5p	MIMAT0000457
12	hsa-miR-196a-5p	MIMAT0000226
13	hsa-miR-196b-5p	MIMAT0001080
14	hsa-miR-199a-5p	MIMAT0000231
15	hsa-miR-199b-5p	MIMAT0000263
16	hsa-miR-21-5p	MIMAT0000076
17	hsa-miR-219-2-3p	MIMAT0004675
18	hsa-miR-23a-3p	MIMAT0000078
19	hsa-miR-23b-3p	MIMAT0000418
20	hsa-miR-297	MIMAT0004450
21	hsa-miR-30a-5p	MIMAT0000087
22	hsa-miR-32-5p	MIMAT0000090
23	hsa-miR-363-3p	MIMAT0000707
24	hsa-miR-383	MIMAT0000738
25	hsa-miR-449a	MIMAT0001541
26	hsa-miR-486-3p	MIMAT0004762
27	hsa-miR-490-5p	MIMAT0004764
28	hsa-miR-495-3p	MIMAT0002817
29	hsa-miR-513a-5p	MIMAT0002877
30	hsa-miR-548o-3p	MIMAT0005919
31	hsa-miR-564	MIMAT0003228
32	hsa-miR-572	MIMAT0003237
33	hsa-miR-577	MIMAT0003242
34	hsa-miR-650	MIMAT0003320
35	hsa-miR-663a	MIMAT0003326
36	hsa-miR-876-3p	MIMAT0004925
37	hsa-miR-26b-5p	MIMAT0000083
38	hsa-let-7c	MIMAT0000064
39	hsa-miR-25-3p	MIMAT0000081
40	hsa-miR-145-5p	MIMAT0000437
41	hsa-miR-222-3p	MIMAT0000279
42	cel-miR-39-3p	MIMAT0000010
43	SNORD48	NR_002745
44	Hs_SNORD72_1	MS00033719
45	Hs_SNORD95_1	MS00033726
46	RNU6-2	NR_002752
47	miRTC	N/A
48	PPC	N/A
Color code
	primer assay for internal normalization
	primer assays for PCR normalization
	primer assay for miRNA reverse transcription perfomance
	primer assay for positive PCR perfomance
